# Supplementary material for: Bioorthogonally Cross-Linked Injectable PEG Hydrogel with Robust Hemostatic and Antibacterial Properties
Source: Gels. 2026 Jun 20;12(6):556. doi: 10.3390/gels12060556 (PMC13298720; doi:10.3390/gels12060556)
Supplement: Supplementary file 1 [file gels-12-00556-s001.zip]

Archive with 1 entries (1 files):
- gels-4337927-supplementary.pdf
